# Supplementary material for: Methodological Validation and Inter-Laboratory Comparison of Microneutralization Assay for Detecting Anti-AAV9 Neutralizing Antibody in Human
Source: Viruses. 2024 Sep 24;16(10):1512. doi: 10.3390/v16101512 (PMC11512302; doi:10.3390/v16101512)
Supplement: Supplementary file 1 [file viruses-16-01512-s001.zip]

Archive with 17 entries (17 files):
- Table S1 criteria for analytical validation.pdf
- Table S10 specificity.pdf
- Table S11 selectivity.pdf
- Table S12 robustness lab1.pdf
- Table S13 robustness lab3.pdf
- Table S14 stability.pdf
- Table S15 system suitability.pdf
- Table S16 results-inter-assay.pdf
- Table S17 results-inter-intra-lab.pdf
- Table S2. Study sample set.pdf
- Table S3 List of Abbreviations.pdf
- Table S4 TCP.pdf
- Table S5 precision lab1.pdf
- Table S6 precision lab2.pdf
- Table S7 precision lab3.pdf
- Table S8 sensitivity and hook effects.pdf
- Table S9 drug tolerance.pdf
